# Supplementary material for: The association between ABO blood group and SARS-CoV-2 infection: A meta-analysis
Source: PLoS One. 2020 Sep 18;15(9):e0239508. doi: 10.1371/journal.pone.0239508 (PMC7500631; doi:10.1371/journal.pone.0239508)
Supplement: S1 Database — (XLSX) [file pone.0239508.s002.xlsx]

## Sheet: DATABASE
Link	Study ID	First Author	Country	Control Population	COVID population	Control n	COVID n	COVID A (n)	COVID A (%)	COVID B (n)	COVID B (%)	COVID AB (n)	COVID AB (%)	COVID 0 (n)	COVID 0 (%)	Control A (n)	Control A (%)	Control B (n)	Control B (%)	Control AB (n)	Control AB (%)	Control 0 (n)	Control 0 (%)
https://www.ncbi.nlm.nih.gov/pmc/articles/PMC7267665/	1a	Li	China	Wuhan general pop.	Jinyintan Hospital in Wuhan COV+	3694	1775	670	0.377465	469	0.264225	178	0.100282	458	0.258028	1188	0.321603	920	0.249053	336	0.0909583	1250	0.338387
	1b	Li	China	Wuhan general pop.	Renmin Hospital of Wuhan University COV+	3694	113	45	0.39823	25	0.221239	15	0.132743	28	0.247788	1188	0.321603	920	0.249053	336	0.0909583	1250	0.338387
	1c	Li	China	Wuhan general pop.	Central Hospital of Wuhan COV+	3694	265	104	0.392453	67	0.25283	26	0.0981132	68	0.256604	1188	0.321603	920	0.249053	336	0.0909583	1250	0.338387
https://www.ncbi.nlm.nih.gov/pmc/articles/PMC7276013/	2	Zietz	USA	Blood group lab results 108,860 individuals in the NYP/CUIMC EHR, May 2011 - June 2019, excluding individuals later tested for COVID-19 (regardless of result)	New York Presbyterian COV+	108860	682	233	0.341642	116	0.170088	21	0.0307918	312	0.457478	35643	0.327421	16229	0.149081	4582	0.0420908	52406	0.481407
http://journals.tubitak.gov.tr/medical/issues/sag-20-50-4/sag-50-4-3-2005-395.pdf	3	Göker	Turkey	Healthy individuals, who applied to the Hacettepe University Blood Bank affiliated with our center between 01/03/2020 and 01/05/2020	Hacettepe Hospitals COV+	1881	186	106	0.569892	20	0.107527	14	0.0752688	46	0.247312	716	0.380649	277	0.147262	188	0.0999468	701	0.372674
https://www.sciencedirect.com/science/article/pii/S0009898120302904?via%3Dihub	4	Wu	China	All non-COVID-19 Han Chinese patients with determined blood types who were hospitalized between January 2019 and February 2020	First Hospital of Changsha COV+	1991	187	69	0.368984	63	0.336898	14	0.0748663	41	0.219251	547	0.274736	644	0.323456	199	0.0999498	601	0.301858
https://www.nejm.org/doi/full/10.1056/NEJMoa2020283?url_ver=Z39.88-2003&rfr_id=ori:rid:crossref.org&rfr_dat=cr_pub%20%200pubmed	5a	Ellinghaus	Italy	All controls Italy	All cases Italy (IT.A (Milan); IT.C (Monza);IT.B (Milan)) COV+	1255	835	388	0.464671	91	0.108982	43	0.051497	313	0.37485	451	0.359363	163	0.12988	50	0.0398406	591	0.470916
	5b	Ellinghaus	Spain	All controls Spain	All cases Spain (ES.D (San Sebastian); ES.A (Barcelona); ES.C (Madrid); ES.B (Barcelona)) COV+	950	775	377	0.486452	71	0.0916129	36	0.0464516	291	0.375484	398	0.418947	65	0.0684211	25	0.0263158	462	0.486316
https://onlinelibrary.wiley.com/doi/epdf/10.1111/bjh.16984	6a	Leaf	USA	https://onlinelibrary.wiley.com/doi/abs/10.1111/j.1537-2995.2004.03338.x?sid=nlm%3Apubmed	White non hispanic COV+	2215626	561	253	0.45098	64	0.114082	32	0.057041	212	0.377897	879604	0.397	241503	0.109	90841	0.041	1001463	0.452
	6b	Leaf	USA		Black non hispanic COV+	236050	645	175	0.271318	140	0.217054	21	0.0325581	309	0.47907	60901	0.258	46502	0.197	10150	0.043	118497	0.502
	6c	Leaf	USA		Asian non hispanic COV+	126780	114	32	0.280702	37	0.324561	11	0.0964912	34	0.298246	35245	0.278	32202	0.254	9001	0.071	50458	0.398
	6d	Leaf	USA		Hispanic COV+	259233	408	120	0.294118	28	0.0686275	10	0.0245098	250	0.612745	80621	0.311	25664	0.099	6481	0.025	146467	0.565
https://onlinelibrary.wiley.com/doi/epdf/10.1111/trf.15946	7	Dzik	USA		Massachusetts General Hospital (MGH, n=745) and Brigham and Women's Hospital (BWH, n=212) in Boston COV+	5840	957	311	0.324974	140	0.14629	41	0.0428422	465	0.485893	2128	0.364384	761	0.130308	231	0.0395548	2720	0.465753
